# Supplementary material for: Accession-Level Differentiation of Urushiol Levels, and Identification of Cardanols in Nascent Emerged Poison Ivy Seedlings
Source: Molecules. 2019 Nov 20;24(23):4213. doi: 10.3390/molecules24234213 (PMC6930629; doi:10.3390/molecules24234213)
Supplement: Supplementary file 1 [file molecules-24-04213-s001.zip]

Archive with 2 entries (2 files):
- SupplementalFigure1_C15-17UrushiolChromatograms051717_draft2c.eps
- TableS1_CardanolUrushiolPearsonCorrelationTable10182019.xlsx
