# Supplementary material for: Accession-Level Differentiation of Urushiol Levels, and Identification of Cardanols in Nascent Emerged Poison Ivy Seedlings
Source: Molecules. 2019 Nov 20;24(23):4213. doi: 10.3390/molecules24234213 (PMC6930629; doi:10.3390/molecules24234213)
Supplement: Supplementary file 1 [file molecules-24-04213-s001.zip › TableS1_CardanolUrushiolPearsonCorrelationTable10182019.xlsx]

## Sheet: CardanolUrushiolCorrelationTabl
Table S1. Pearson correlation results for all C15-cardanol, C15-urushiol, and C17-urushiol congener and isomer pairs. Alpha is set at <= 0.05. Non-significant pairs are highlighted in yellow.
Congener	by Congener	Pearson Correlation Coefficient	Count (N)	Lower 95%	Upper 95%	P-value
Log10 C15:0c-Cardanol	Log10 C15:0b-Cardanol	0.853055	39	0.7355	0.920749	5.3476e-12
Log10 C15:1a-Cardanol	Log10 C15:0b-Cardanol	0.87287	39	0.769192	0.931772	4.37052e-13
Log10 C15:1a-Cardanol	Log10 C15:0c-Cardanol	0.701857	39	0.496228	0.832924	6.40869e-07
Log10 C15:1b-Cardanol	Log10 C15:0b-Cardanol	0.860466	39	0.748034	0.924885	2.19246e-12
Log10 C15:1b-Cardanol	Log10 C15:0c-Cardanol	0.854696	39	0.738269	0.921666	4.40814e-12
Log10 C15:1b-Cardanol	Log10 C15:1a-Cardanol	0.930348	39	0.8703	0.963143	1.05449e-17
Log10 C15:2a-Cardanol	Log10 C15:0b-Cardanol	0.799881	39	0.647872	0.890626	1.0038e-09
Log10 C15:2a-Cardanol	Log10 C15:0c-Cardanol	0.528006	39	0.254965	0.723064	0.000550982
Log10 C15:2a-Cardanol	Log10 C15:1a-Cardanol	0.664665	39	0.4418	0.81026	3.93617e-06
Log10 C15:2a-Cardanol	Log10 C15:1b-Cardanol	0.62318	39	0.382963	0.784455	2.26172e-05
Log10 C15:2b-Cardanol	Log10 C15:0b-Cardanol	0.702456	39	0.497118	0.833286	6.21008e-07
Log10 C15:2b-Cardanol	Log10 C15:0c-Cardanol	0.708233	39	0.505725	0.836766	4.56626e-07
Log10 C15:2b-Cardanol	Log10 C15:1a-Cardanol	0.539969	39	0.270544	0.730954	0.000388306
Log10 C15:2b-Cardanol	Log10 C15:1b-Cardanol	0.690951	39	0.480098	0.826324	1.12183e-06
Log10 C15:2b-Cardanol	Log10 C15:2a-Cardanol	0.837822	39	0.709989	0.912202	2.89458e-11
Log10 C15:0d-Urushiol	Log10 C15:0b-Cardanol	0.849573	39	0.72964	0.918801	7.99538e-12
Log10 C15:0d-Urushiol	Log10 C15:0c-Cardanol	0.602074	39	0.353759	0.771108	5.0164e-05
Log10 C15:0d-Urushiol	Log10 C15:1a-Cardanol	0.851031	39	0.732091	0.919617	6.76485e-12
Log10 C15:0d-Urushiol	Log10 C15:1b-Cardanol	0.761864	39	0.587593	0.868589	1.76631e-08
Log10 C15:0d-Urushiol	Log10 C15:2a-Cardanol	0.802187	39	0.651589	0.891948	8.27321e-10
Log10 C15:0d-Urushiol	Log10 C15:2b-Cardanol	0.637962	39	0.403707	0.793714	1.24935e-05
Log10 C15:0e Urushiol	Log10 C15:0b-Cardanol	0.779417	39	0.615186	0.878816	5.04002e-09
Log10 C15:0e Urushiol	Log10 C15:0c-Cardanol	0.745885	39	0.562822	0.859199	5.05943e-08
Log10 C15:0e Urushiol	Log10 C15:1a-Cardanol	0.788016	39	0.628853	0.883794	2.6138e-09
Log10 C15:0e Urushiol	Log10 C15:1b-Cardanol	0.8407	39	0.714783	0.913821	2.1327e-11
Log10 C15:0e Urushiol	Log10 C15:2a-Cardanol	0.680053	39	0.464122	0.81969	1.91711e-06
Log10 C15:0e Urushiol	Log10 C15:2b-Cardanol	0.753116	39	0.573992	0.863458	3.17331e-08
Log10 C15:0e Urushiol	Log10 C15:0d-Urushiol	0.88701	39	0.793594	0.939572	5.58537e-14
Log10 C15:1a-Urushiol	Log10 C15:0b-Cardanol	0.803204	39	0.653232	0.892532	7.59072e-10
Log10 C15:1a-Urushiol	Log10 C15:0c-Cardanol	0.559452	39	0.296223	0.743694	0.000213399
Log10 C15:1a-Urushiol	Log10 C15:1a-Cardanol	0.911948	39	0.837372	0.953197	6.88223e-16
Log10 C15:1a-Urushiol	Log10 C15:1b-Cardanol	0.794902	39	0.639866	0.887763	1.51138e-09
Log10 C15:1a-Urushiol	Log10 C15:2a-Cardanol	0.693371	39	0.483666	0.827792	9.92825e-07
Log10 C15:1a-Urushiol	Log10 C15:2b-Cardanol	0.510771	39	0.232766	0.711608	0.000892174
Log10 C15:1a-Urushiol	Log10 C15:0d-Urushiol	0.946965	39	0.900503	0.972049	7.8499e-20
Log10 C15:1a-Urushiol	Log10 C15:0e Urushiol	0.853422	39	0.736119	0.920954	5.12243e-12
Log10 C15:1b-Urushiol	Log10 C15:0b-Cardanol	0.799207	39	0.646785	0.890238	1.06173e-09
Log10 C15:1b-Urushiol	Log10 C15:0c-Cardanol	0.749146	39	0.567851	0.861121	4.10761e-08
Log10 C15:1b-Urushiol	Log10 C15:1a-Cardanol	0.799428	39	0.647142	0.890366	1.04236e-09
Log10 C15:1b-Urushiol	Log10 C15:1b-Cardanol	0.852607	39	0.734746	0.920499	5.63456e-12
Log10 C15:1b-Urushiol	Log10 C15:2a-Cardanol	0.674101	39	0.455454	0.816051	2.54492e-06
Log10 C15:1b-Urushiol	Log10 C15:2b-Cardanol	0.734696	39	0.54567	0.852578	1.01074e-07
Log10 C15:1b-Urushiol	Log10 C15:0d-Urushiol	0.88544	39	0.790868	0.938708	7.11216e-14
Log10 C15:1b-Urushiol	Log10 C15:0e Urushiol	0.96869	39	0.940682	0.983586	5.49955e-24
Log10 C15:1b-Urushiol	Log10 C15:1a-Urushiol	0.868859	39	0.762326	0.92955	7.49417e-13
Log10 C15:1c-Urushiol	Log10 C15:0b-Cardanol	0.820828	39	0.681917	0.902588	1.56995e-10
Log10 C15:1c-Urushiol	Log10 C15:0c-Cardanol	0.671497	39	0.451676	0.814456	2.87485e-06
Log10 C15:1c-Urushiol	Log10 C15:1a-Cardanol	0.780933	39	0.617588	0.879695	4.4987e-09
Log10 C15:1c-Urushiol	Log10 C15:1b-Cardanol	0.761615	39	0.587205	0.868443	1.79657e-08
Log10 C15:1c-Urushiol	Log10 C15:2a-Cardanol	0.728288	39	0.535918	0.848769	1.47958e-07
Log10 C15:1c-Urushiol	Log10 C15:2b-Cardanol	0.656147	39	0.42956	0.805007	5.7601e-06
Log10 C15:1c-Urushiol	Log10 C15:0d-Urushiol	0.8917	39	0.801754	0.942147	2.65594e-14
Log10 C15:1c-Urushiol	Log10 C15:0e Urushiol	0.859515	39	0.746422	0.924355	2.46504e-12
Log10 C15:1c-Urushiol	Log10 C15:1a-Urushiol	0.869019	39	0.762599	0.929638	7.33783e-13
Log10 C15:1c-Urushiol	Log10 C15:1b-Urushiol	0.872913	39	0.769267	0.931796	4.34464e-13
Log10 C15:1d-Urushiol	Log10 C15:0b-Cardanol	0.792857	39	0.63659	0.886586	1.7821e-09
Log10 C15:1d-Urushiol	Log10 C15:0c-Cardanol	0.749799	39	0.56886	0.861506	3.93806e-08
Log10 C15:1d-Urushiol	Log10 C15:1a-Cardanol	0.767172	39	0.595894	0.871691	1.22279e-08
Log10 C15:1d-Urushiol	Log10 C15:1b-Cardanol	0.814693	39	0.671882	0.899097	2.76891e-10
Log10 C15:1d-Urushiol	Log10 C15:2a-Cardanol	0.622815	39	0.382454	0.784225	2.29422e-05
Log10 C15:1d-Urushiol	Log10 C15:2b-Cardanol	0.677444	39	0.460317	0.818097	2.17229e-06
Log10 C15:1d-Urushiol	Log10 C15:0d-Urushiol	0.822537	39	0.684722	0.903558	1.33534e-10
Log10 C15:1d-Urushiol	Log10 C15:0e Urushiol	0.882146	39	0.785165	0.936895	1.16739e-13
Log10 C15:1d-Urushiol	Log10 C15:1a-Urushiol	0.813546	39	0.670013	0.898444	3.07155e-10
Log10 C15:1d-Urushiol	Log10 C15:1b-Urushiol	0.889013	39	0.797075	0.940673	4.08282e-14
Log10 C15:1d-Urushiol	Log10 C15:1c-Urushiol	0.895475	39	0.808347	0.944216	1.42391e-14
Log10 C15:2b-Urushiol	Log10 C15:0b-Cardanol	0.736937	39	0.549093	0.853907	8.82377e-08
Log10 C15:2b-Urushiol	Log10 C15:0c-Cardanol	0.479882	39	0.193692	0.690804	0.00199173
Log10 C15:2b-Urushiol	Log10 C15:1a-Cardanol	0.588558	39	0.335307	0.762482	8.11647e-05
Log10 C15:2b-Urushiol	Log10 C15:1b-Cardanol	0.539485	39	0.269912	0.730636	0.000393938
Log10 C15:2b-Urushiol	Log10 C15:2a-Cardanol	0.893423	39	0.80476	0.943092	2.00405e-14
Log10 C15:2b-Urushiol	Log10 C15:2b-Cardanol	0.728929	39	0.536891	0.84915	1.42491e-07
Log10 C15:2b-Urushiol	Log10 C15:0d-Urushiol	0.787108	39	0.627405	0.883269	2.80541e-09
Log10 C15:2b-Urushiol	Log10 C15:0e Urushiol	0.642657	39	0.410345	0.79664	1.02796e-05
Log10 C15:2b-Urushiol	Log10 C15:1a-Urushiol	0.646794	39	0.416216	0.799212	8.63247e-06
Log10 C15:2b-Urushiol	Log10 C15:1b-Urushiol	0.670315	39	0.449963	0.813731	3.03723e-06
Log10 C15:2b-Urushiol	Log10 C15:1c-Urushiol	0.707146	39	0.504103	0.836113	4.84075e-07
Log10 C15:2b-Urushiol	Log10 C15:1d-Urushiol	0.565335	39	0.304052	0.747515	0.0001768
Log10 C15:2c-Urushiol	Log10 C15:0b-Cardanol	0.564139	39	0.302459	0.74674	0.000183741
Log10 C15:2c-Urushiol	Log10 C15:0c-Cardanol	0.645566	39	0.414472	0.798449	9.09399e-06
Log10 C15:2c-Urushiol	Log10 C15:1a-Cardanol	0.372543	39	0.0646219	0.61569	0.0195114
Log10 C15:2c-Urushiol	Log10 C15:1b-Cardanol	0.546705	39	0.279379	0.735374	0.000317019
Log10 C15:2c-Urushiol	Log10 C15:2a-Cardanol	0.629184	39	0.391359	0.788224	1.78384e-05
Log10 C15:2c-Urushiol	Log10 C15:2b-Cardanol	0.826359	39	0.691009	0.905726	9.23879e-11
Log10 C15:2c-Urushiol	Log10 C15:0d-Urushiol	0.507597	39	0.228709	0.709486	0.000972308
Log10 C15:2c-Urushiol	Log10 C15:0e Urushiol	0.655571	39	0.428735	0.804651	5.90782e-06
Log10 C15:2c-Urushiol	Log10 C15:1a-Urushiol	0.367299	39	0.0585693	0.611903	0.0214366
Log10 C15:2c-Urushiol	Log10 C15:1b-Urushiol	0.665953	39	0.443657	0.811052	3.71211e-06
Log10 C15:2c-Urushiol	Log10 C15:1c-Urushiol	0.550783	39	0.284751	0.738042	0.000279793
Log10 C15:2c-Urushiol	Log10 C15:1d-Urushiol	0.549109	39	0.282544	0.736948	0.00029457
Log10 C15:2c-Urushiol	Log10 C15:2b-Urushiol	0.752762	39	0.573443	0.86325	3.24781e-08
Log10 C15:3a-Urushiol	Log10 C15:0b-Cardanol	0.655902	39	0.429208	0.804855	5.82262e-06
Log10 C15:3a-Urushiol	Log10 C15:0c-Cardanol	0.496155	39	0.214164	0.701807	0.00131686
Log10 C15:3a-Urushiol	Log10 C15:1a-Cardanol	0.747672	39	0.565577	0.860253	4.51496e-08
Log10 C15:3a-Urushiol	Log10 C15:1b-Cardanol	0.645467	39	0.41433	0.798388	9.13244e-06
Log10 C15:3a-Urushiol	Log10 C15:2a-Cardanol	0.540071	39	0.270678	0.731021	0.000387124
Log10 C15:3a-Urushiol	Log10 C15:2b-Cardanol	0.380497	39	0.073845	0.621411	0.0168692
Log10 C15:3a-Urushiol	Log10 C15:0d-Urushiol	0.667964	39	0.446562	0.812288	3.38548e-06
Log10 C15:3a-Urushiol	Log10 C15:0e Urushiol	0.626638	39	0.387794	0.786627	1.97394e-05
Log10 C15:3a-Urushiol	Log10 C15:1a-Urushiol	0.755818	39	0.578182	0.865045	2.6549e-08
Log10 C15:3a-Urushiol	Log10 C15:1b-Urushiol	0.587399	39	0.333735	0.76174	8.44976e-05
Log10 C15:3a-Urushiol	Log10 C15:1c-Urushiol	0.636079	39	0.40105	0.792539	1.34981e-05
Log10 C15:3a-Urushiol	Log10 C15:1d-Urushiol	0.576896	39	0.319542	0.75499	0.000120875
Log10 C15:3a-Urushiol	Log10 C15:2b-Urushiol	0.479625	39	0.193371	0.690629	0.00200446
Log10 C15:3a-Urushiol	Log10 C15:2c-Urushiol	0.316264	39	0.000829553	0.574458	0.049823
Log10 C15:3b-Urushiol	Log10 C15:0b-Cardanol	0.60852	39	0.362627	0.7752	3.95688e-05
Log10 C15:3b-Urushiol	Log10 C15:0c-Cardanol	0.639325	39	0.405631	0.794564	1.18097e-05
Log10 C15:3b-Urushiol	Log10 C15:1a-Cardanol	0.591288	39	0.339019	0.764229	7.37748e-05
Log10 C15:3b-Urushiol	Log10 C15:1b-Cardanol	0.652047	39	0.423699	0.80247	6.88941e-06
Log10 C15:3b-Urushiol	Log10 C15:2a-Cardanol	0.464639	39	0.174739	0.680407	0.00288268
Log10 C15:3b-Urushiol	Log10 C15:2b-Cardanol	0.510968	39	0.233018	0.711739	0.000887405
Log10 C15:3b-Urushiol	Log10 C15:0d-Urushiol	0.502303	39	0.221964	0.705939	0.00112028
Log10 C15:3b-Urushiol	Log10 C15:0e Urushiol	0.629911	39	0.392378	0.78868	1.73274e-05
Log10 C15:3b-Urushiol	Log10 C15:1a-Urushiol	0.554579	39	0.289765	0.740521	0.000248722
Log10 C15:3b-Urushiol	Log10 C15:1b-Urushiol	0.596368	39	0.345946	0.767474	6.16245e-05
Log10 C15:3b-Urushiol	Log10 C15:1c-Urushiol	0.56669	39	0.305861	0.748394	0.000169214
Log10 C15:3b-Urushiol	Log10 C15:1d-Urushiol	0.549568	39	0.283148	0.737248	0.000290455
Log10 C15:3b-Urushiol	Log10 C15:2b-Urushiol	0.442108	39	0.147112	0.66488	0.004833
Log10 C15:3b-Urushiol	Log10 C15:2c-Urushiol	0.561028	39	0.298317	0.744719	0.000202979
Log10 C15:3b-Urushiol	Log10 C15:3a-Urushiol	0.869709	39	0.763778	0.930021	6.69535e-13
Log10 C17:0d-Urushiol	Log10 C15:0b-Cardanol	0.733867	37	0.537708	0.854659	2.36393e-07
Log10 C17:0d-Urushiol	Log10 C15:0c-Cardanol	0.594761	37	0.335373	0.770327	0.000103563
Log10 C17:0d-Urushiol	Log10 C15:1a-Cardanol	0.789569	37	0.6256	0.886731	6.3111e-09
Log10 C17:0d-Urushiol	Log10 C15:1b-Cardanol	0.774905	37	0.602052	0.878378	1.80724e-08
Log10 C17:0d-Urushiol	Log10 C15:2a-Cardanol	0.637921	37	0.395691	0.797167	2.16504e-05
Log10 C17:0d-Urushiol	Log10 C15:2b-Cardanol	0.620496	37	0.371084	0.786406	4.18846e-05
Log10 C17:0d-Urushiol	Log10 C15:0d-Urushiol	0.853842	37	0.732468	0.922611	1.84857e-11
Log10 C17:0d-Urushiol	Log10 C15:0e Urushiol	0.823627	37	0.681474	0.905891	3.84231e-10
Log10 C17:0d-Urushiol	Log10 C15:1a-Urushiol	0.813815	37	0.665205	0.900405	9.11766e-10
Log10 C17:0d-Urushiol	Log10 C15:1b-Urushiol	0.825161	37	0.684029	0.906745	3.34095e-10
Log10 C17:0d-Urushiol	Log10 C15:1c-Urushiol	0.76188	37	0.581383	0.870904	4.31829e-08
Log10 C17:0d-Urushiol	Log10 C15:1d-Urushiol	0.769204	37	0.592977	0.875113	2.66437e-08
Log10 C17:0d-Urushiol	Log10 C15:2b-Urushiol	0.575243	37	0.308777	0.757982	0.00019577
Log10 C17:0d-Urushiol	Log10 C15:2c-Urushiol	0.427222	37	0.119785	0.659894	0.00835794
Log10 C17:0d-Urushiol	Log10 C15:3a-Urushiol	0.511707	37	0.224993	0.716868	0.00120729
Log10 C17:0d-Urushiol	Log10 C15:3b-Urushiol	0.414358	37	0.104349	0.650977	0.0107816
Log10 C17:1a-Urushiol	Log10 C15:0b-Cardanol	0.783296	39	0.621339	0.881064	3.76163e-09
Log10 C17:1a-Urushiol	Log10 C15:0c-Cardanol	0.606901	39	0.360395	0.774173	4.20195e-05
Log10 C17:1a-Urushiol	Log10 C15:1a-Cardanol	0.753389	39	0.574414	0.863618	3.11712e-08
Log10 C17:1a-Urushiol	Log10 C15:1b-Cardanol	0.735275	39	0.546553	0.852921	9.76037e-08
Log10 C17:1a-Urushiol	Log10 C15:2a-Cardanol	0.7837	39	0.62198	0.881298	3.64771e-09
Log10 C17:1a-Urushiol	Log10 C15:2b-Cardanol	0.728228	39	0.535827	0.848733	1.48477e-07
Log10 C17:1a-Urushiol	Log10 C15:0d-Urushiol	0.929156	39	0.868151	0.962502	1.42864e-17
Log10 C17:1a-Urushiol	Log10 C15:0e Urushiol	0.8775	39	0.777149	0.934332	2.29174e-13
Log10 C17:1a-Urushiol	Log10 C15:1a-Urushiol	0.84019	39	0.713932	0.913534	2.25242e-11
Log10 C17:1a-Urushiol	Log10 C15:1b-Urushiol	0.892826	39	0.803717	0.942764	2.2109e-14
Log10 C17:1a-Urushiol	Log10 C15:1c-Urushiol	0.84506	39	0.722069	0.916271	1.32702e-11
Log10 C17:1a-Urushiol	Log10 C15:1d-Urushiol	0.79578	39	0.641276	0.888269	1.40724e-09
Log10 C17:1a-Urushiol	Log10 C15:2b-Urushiol	0.800767	39	0.649299	0.891134	9.32203e-10
Log10 C17:1a-Urushiol	Log10 C15:2c-Urushiol	0.624974	39	0.385468	0.785582	2.10794e-05
Log10 C17:1a-Urushiol	Log10 C15:3a-Urushiol	0.45632	39	0.164484	0.674696	0.00350275
Log10 C17:1a-Urushiol	Log10 C15:3b-Urushiol	0.375656	39	0.068225	0.617932	0.0184389
Log10 C17:1a-Urushiol	Log10 C17:0d-Urushiol	0.854213	37	0.733103	0.922814	1.77362e-11
Log10 C17:1b-Urushiol	Log10 C15:0b-Cardanol	0.744242	39	0.560294	0.858229	5.61276e-08
Log10 C17:1b-Urushiol	Log10 C15:0c-Cardanol	0.575321	39	0.317424	0.753974	0.000127408
Log10 C17:1b-Urushiol	Log10 C15:1a-Cardanol	0.815493	39	0.673188	0.899553	2.57444e-10
Log10 C17:1b-Urushiol	Log10 C15:1b-Cardanol	0.766264	39	0.594472	0.871161	1.30306e-08
Log10 C17:1b-Urushiol	Log10 C15:2a-Cardanol	0.656994	39	0.430773	0.80553	5.54915e-06
Log10 C17:1b-Urushiol	Log10 C15:2b-Cardanol	0.577057	39	0.319758	0.755093	0.000120227
Log10 C17:1b-Urushiol	Log10 C15:0d-Urushiol	0.922024	39	0.855336	0.958655	7.92605e-17
Log10 C17:1b-Urushiol	Log10 C15:0e Urushiol	0.880543	39	0.782395	0.936011	1.47798e-13
Log10 C17:1b-Urushiol	Log10 C15:1a-Urushiol	0.918487	39	0.849013	0.956742	1.74665e-16
Log10 C17:1b-Urushiol	Log10 C15:1b-Urushiol	0.883657	39	0.78778	0.937727	9.31679e-14
Log10 C17:1b-Urushiol	Log10 C15:1c-Urushiol	0.857843	39	0.743589	0.923423	3.02308e-12
Log10 C17:1b-Urushiol	Log10 C15:1d-Urushiol	0.799057	39	0.646545	0.890152	1.07497e-09
Log10 C17:1b-Urushiol	Log10 C15:2b-Urushiol	0.604653	39	0.357301	0.772747	4.56492e-05
Log10 C17:1b-Urushiol	Log10 C15:2c-Urushiol	0.401473	39	0.0984239	0.636379	0.0113024
Log10 C17:1b-Urushiol	Log10 C15:3a-Urushiol	0.620911	39	0.379799	0.783027	2.47086e-05
Log10 C17:1b-Urushiol	Log10 C15:3b-Urushiol	0.476	39	0.188845	0.688164	0.00219186
Log10 C17:1b-Urushiol	Log10 C17:0d-Urushiol	0.851531	37	0.728519	0.921341	2.38613e-11
Log10 C17:1b-Urushiol	Log10 C17:1a-Urushiol	0.903939	39	0.823208	0.94884	3.21344e-15
Log10 C17:1c-Urushiol	Log10 C15:0b-Cardanol	0.758356	39	0.582126	0.866534	2.24072e-08
Log10 C17:1c-Urushiol	Log10 C15:0c-Cardanol	0.617282	39	0.374753	0.78074	2.84212e-05
Log10 C17:1c-Urushiol	Log10 C15:1a-Cardanol	0.697135	39	0.489227	0.830071	8.19119e-07
Log10 C17:1c-Urushiol	Log10 C15:1b-Cardanol	0.699262	39	0.492378	0.831358	7.33807e-07
Log10 C17:1c-Urushiol	Log10 C15:2a-Cardanol	0.727666	39	0.534973	0.848398	1.53449e-07
Log10 C17:1c-Urushiol	Log10 C15:2b-Cardanol	0.691241	39	0.480526	0.8265	1.10557e-06
Log10 C17:1c-Urushiol	Log10 C15:0d-Urushiol	0.879825	39	0.781157	0.935615	1.6408e-13
Log10 C17:1c-Urushiol	Log10 C15:0e Urushiol	0.841322	39	0.715821	0.914171	1.99481e-11
Log10 C17:1c-Urushiol	Log10 C15:1a-Urushiol	0.810323	39	0.664767	0.896604	4.09602e-10
Log10 C17:1c-Urushiol	Log10 C15:1b-Urushiol	0.858326	39	0.744406	0.923692	2.85102e-12
Log10 C17:1c-Urushiol	Log10 C15:1c-Urushiol	0.924762	39	0.860246	0.960133	4.18857e-17
Log10 C17:1c-Urushiol	Log10 C15:1d-Urushiol	0.847423	39	0.726029	0.917596	1.0199e-11
Log10 C17:1c-Urushiol	Log10 C15:2b-Urushiol	0.744088	39	0.560056	0.858138	5.66772e-08
Log10 C17:1c-Urushiol	Log10 C15:2c-Urushiol	0.587033	39	0.333238	0.761505	8.55776e-05
Log10 C17:1c-Urushiol	Log10 C15:3a-Urushiol	0.50496	39	0.225346	0.70772	0.0010437
Log10 C17:1c-Urushiol	Log10 C15:3b-Urushiol	0.453582	39	0.161123	0.672811	0.00373081
Log10 C17:1c-Urushiol	Log10 C17:0d-Urushiol	0.777738	37	0.606578	0.879996	1.48395e-08
Log10 C17:1c-Urushiol	Log10 C17:1a-Urushiol	0.912569	39	0.838475	0.953534	6.06984e-16
Log10 C17:1c-Urushiol	Log10 C17:1b-Urushiol	0.891987	39	0.802253	0.942304	2.53541e-14
Log10 C17:2a-Urushiol	Log10 C15:0b-Cardanol	0.787145	39	0.627463	0.88329	2.79752e-09
Log10 C17:2a-Urushiol	Log10 C15:0c-Cardanol	0.619776	39	0.378219	0.782312	2.58192e-05
Log10 C17:2a-Urushiol	Log10 C15:1a-Cardanol	0.792811	39	0.636515	0.886559	1.78875e-09
Log10 C17:2a-Urushiol	Log10 C15:1b-Cardanol	0.774251	39	0.607023	0.875815	7.37439e-09
Log10 C17:2a-Urushiol	Log10 C15:2a-Cardanol	0.782959	39	0.620804	0.880869	3.85935e-09
Log10 C17:2a-Urushiol	Log10 C15:2b-Cardanol	0.73872	39	0.551821	0.854963	7.91215e-08
Log10 C17:2a-Urushiol	Log10 C15:0d-Urushiol	0.937843	39	0.883867	0.967169	1.36842e-18
Log10 C17:2a-Urushiol	Log10 C15:0e Urushiol	0.906659	39	0.828007	0.950321	1.93394e-15
Log10 C17:2a-Urushiol	Log10 C15:1a-Urushiol	0.872528	39	0.768607	0.931583	4.57904e-13
Log10 C17:2a-Urushiol	Log10 C15:1b-Urushiol	0.916293	39	0.8451	0.955554	2.80141e-16
Log10 C17:2a-Urushiol	Log10 C15:1c-Urushiol	0.843197	39	0.718952	0.915225	1.62818e-11
Log10 C17:2a-Urushiol	Log10 C15:1d-Urushiol	0.807636	39	0.660405	0.895069	5.18549e-10
Log10 C17:2a-Urushiol	Log10 C15:2b-Urushiol	0.794624	39	0.639421	0.887603	1.54574e-09
Log10 C17:2a-Urushiol	Log10 C15:2c-Urushiol	0.639424	39	0.405772	0.794626	1.17612e-05
Log10 C17:2a-Urushiol	Log10 C15:3a-Urushiol	0.533624	39	0.262264	0.726776	0.000468242
Log10 C17:2a-Urushiol	Log10 C15:3b-Urushiol	0.448319	39	0.154682	0.669179	0.0042057
Log10 C17:2a-Urushiol	Log10 C17:0d-Urushiol	0.861321	37	0.745306	0.92671	7.84657e-12
Log10 C17:2a-Urushiol	Log10 C17:1a-Urushiol	0.989457	39	0.979835	0.9945	1.17757e-32
Log10 C17:2a-Urushiol	Log10 C17:1b-Urushiol	0.916966	39	0.846299	0.955918	2.42682e-16
Log10 C17:2a-Urushiol	Log10 C17:1c-Urushiol	0.8983	39	0.813294	0.945761	8.79088e-15
Log10 C17:2c-Urushiol	Log10 C15:0b-Cardanol	0.768594	39	0.598125	0.872521	1.10623e-08
Log10 C17:2c-Urushiol	Log10 C15:0c-Cardanol	0.569015	39	0.308968	0.749899	0.000156884
Log10 C17:2c-Urushiol	Log10 C15:1a-Cardanol	0.707758	39	0.505016	0.836481	4.68433e-07
Log10 C17:2c-Urushiol	Log10 C15:1b-Cardanol	0.692311	39	0.482102	0.827149	1.04756e-06
Log10 C17:2c-Urushiol	Log10 C15:2a-Cardanol	0.843685	39	0.719768	0.915499	1.54362e-11
Log10 C17:2c-Urushiol	Log10 C15:2b-Cardanol	0.761672	39	0.587294	0.868477	1.78956e-08
Log10 C17:2c-Urushiol	Log10 C15:0d-Urushiol	0.867662	39	0.760281	0.928885	8.77297e-13
Log10 C17:2c-Urushiol	Log10 C15:0e Urushiol	0.787867	39	0.628615	0.883707	2.64443e-09
Log10 C17:2c-Urushiol	Log10 C15:1a-Urushiol	0.747964	39	0.566027	0.860425	4.43141e-08
Log10 C17:2c-Urushiol	Log10 C15:1b-Urushiol	0.795546	39	0.6409	0.888134	1.43437e-09
Log10 C17:2c-Urushiol	Log10 C15:1c-Urushiol	0.787629	39	0.628234	0.88357	2.6941e-09
Log10 C17:2c-Urushiol	Log10 C15:1d-Urushiol	0.67695	39	0.459598	0.817795	2.22397e-06
Log10 C17:2c-Urushiol	Log10 C15:2b-Urushiol	0.910177	39	0.834231	0.952235	9.79631e-16
Log10 C17:2c-Urushiol	Log10 C15:2c-Urushiol	0.727383	39	0.534545	0.84823	1.56006e-07
Log10 C17:2c-Urushiol	Log10 C15:3a-Urushiol	0.547162	39	0.27998	0.735673	0.00031264
Log10 C17:2c-Urushiol	Log10 C15:3b-Urushiol	0.512487	39	0.234963	0.712753	0.000851344
Log10 C17:2c-Urushiol	Log10 C17:0d-Urushiol	0.751695	37	0.565383	0.865026	8.2204e-08
Log10 C17:2c-Urushiol	Log10 C17:1a-Urushiol	0.917892	39	0.847951	0.95642	1.98799e-16
Log10 C17:2c-Urushiol	Log10 C17:1b-Urushiol	0.803025	39	0.652944	0.892429	7.7065e-10
Log10 C17:2c-Urushiol	Log10 C17:1c-Urushiol	0.862076	39	0.750768	0.925781	1.79422e-12
Log10 C17:2c-Urushiol	Log10 C17:2a-Urushiol	0.914578	39	0.842045	0.954624	4.01747e-16
Log10 C17:3a-Urushiol	Log10 C15:0b-Cardanol	0.489476	39	0.205732	0.697303	0.00156441
Log10 C17:3a-Urushiol	Log10 C15:0c-Cardanol	0.415633	39	0.115227	0.646384	0.00850294
Log10 C17:3a-Urushiol	Log10 C15:1a-Cardanol	0.644247	39	0.4126	0.797629	9.61511e-06
Log10 C17:3a-Urushiol	Log10 C15:1b-Cardanol	0.586375	39	0.332346	0.761083	8.75479e-05
Log10 C17:3a-Urushiol	Log10 C15:2a-Cardanol	0.39473	39	0.0904814	0.631586	0.0128902
Log10 C17:3a-Urushiol	Log10 C15:2b-Cardanol	0.367715	39	0.0590493	0.612204	0.0212781
Log10 C17:3a-Urushiol	Log10 C15:0d-Urushiol	0.649025	39	0.41939	0.800597	7.84796e-06
Log10 C17:3a-Urushiol	Log10 C15:0e Urushiol	0.668531	39	0.447381	0.812636	3.29831e-06
Log10 C17:3a-Urushiol	Log10 C15:1a-Urushiol	0.713139	39	0.513065	0.839714	3.49648e-07
Log10 C17:3a-Urushiol	Log10 C15:1b-Urushiol	0.618531	39	0.376489	0.781528	2.70892e-05
Log10 C17:3a-Urushiol	Log10 C15:1c-Urushiol	0.544581	39	0.276588	0.733982	0.000338114
Log10 C17:3a-Urushiol	Log10 C15:1d-Urushiol	0.557356	39	0.293442	0.74233	0.000227999
Log10 C17:3a-Urushiol	Log10 C15:2b-Urushiol	0.291579	39	-0.0263633	0.55595	0.0716983
Log10 C17:3a-Urushiol	Log10 C15:2c-Urushiol	0.178959	39	-0.14473	0.468048	0.275684
Log10 C17:3a-Urushiol	Log10 C15:3a-Urushiol	0.7656	39	0.593432	0.870773	1.36486e-08
Log10 C17:3a-Urushiol	Log10 C15:3b-Urushiol	0.591018	39	0.338651	0.764056	7.44781e-05
Log10 C17:3a-Urushiol	Log10 C17:0d-Urushiol	0.614465	37	0.362648	0.782658	5.21541e-05
Log10 C17:3a-Urushiol	Log10 C17:1a-Urushiol	0.520454	39	0.245202	0.718057	0.000682686
Log10 C17:3a-Urushiol	Log10 C17:1b-Urushiol	0.742657	39	0.557857	0.857292	6.19981e-08
Log10 C17:3a-Urushiol	Log10 C17:1c-Urushiol	0.53829	39	0.268349	0.729849	0.000408178
Log10 C17:3a-Urushiol	Log10 C17:2a-Urushiol	0.603512	39	0.355733	0.772022	4.75988e-05
Log10 C17:3a-Urushiol	Log10 C17:2c-Urushiol	0.469839	39	0.18118	0.683964	0.00254588
Log10 C17:3b-Urushiol	Log10 C15:0b-Cardanol	0.633354	39	0.397214	0.790835	1.50826e-05
Log10 C17:3b-Urushiol	Log10 C15:0c-Cardanol	0.464688	39	0.174799	0.680441	0.00287933
Log10 C17:3b-Urushiol	Log10 C15:1a-Cardanol	0.846224	39	0.724019	0.916924	1.16625e-11
Log10 C17:3b-Urushiol	Log10 C15:1b-Cardanol	0.762629	39	0.588787	0.869036	1.67608e-08
Log10 C17:3b-Urushiol	Log10 C15:2a-Cardanol	0.516923	39	0.240657	0.715709	0.000753352
Log10 C17:3b-Urushiol	Log10 C15:2b-Cardanol	0.398927	39	0.09542	0.634571	0.0118813
Log10 C17:3b-Urushiol	Log10 C15:0d-Urushiol	0.795673	39	0.641104	0.888207	1.41956e-09
Log10 C17:3b-Urushiol	Log10 C15:0e Urushiol	0.777596	39	0.612304	0.877759	5.77034e-09
Log10 C17:3b-Urushiol	Log10 C15:1a-Urushiol	0.884762	39	0.789695	0.938336	7.88466e-14
Log10 C17:3b-Urushiol	Log10 C15:1b-Urushiol	0.762144	39	0.58803	0.868753	1.73275e-08
Log10 C17:3b-Urushiol	Log10 C15:1c-Urushiol	0.710726	39	0.509451	0.838265	3.98977e-07
Log10 C17:3b-Urushiol	Log10 C15:1d-Urushiol	0.66917	39	0.448306	0.813029	3.20244e-06
Log10 C17:3b-Urushiol	Log10 C15:2b-Urushiol	0.467414	39	0.178174	0.682307	0.00269836
Log10 C17:3b-Urushiol	Log10 C15:2c-Urushiol	0.288249	39	-0.029996	0.553433	0.0751523
Log10 C17:3b-Urushiol	Log10 C15:3a-Urushiol	0.815081	39	0.672516	0.899318	2.67296e-10
Log10 C17:3b-Urushiol	Log10 C15:3b-Urushiol	0.668506	39	0.447345	0.812621	3.30207e-06
Log10 C17:3b-Urushiol	Log10 C17:0d-Urushiol	0.745215	37	0.555274	0.861269	1.21889e-07
Log10 C17:3b-Urushiol	Log10 C17:1a-Urushiol	0.690554	39	0.479514	0.826083	1.14439e-06
Log10 C17:3b-Urushiol	Log10 C17:1b-Urushiol	0.842587	39	0.717933	0.914882	1.73989e-11
Log10 C17:3b-Urushiol	Log10 C17:1c-Urushiol	0.662448	39	0.438605	0.808895	4.35136e-06
Log10 C17:3b-Urushiol	Log10 C17:2a-Urushiol	0.7429	39	0.558231	0.857436	6.10619e-08
Log10 C17:3b-Urushiol	Log10 C17:2c-Urushiol	0.668956	39	0.447996	0.812897	3.23435e-06
Log10 C17:3b-Urushiol	Log10 C17:3a-Urushiol	0.74509	39	0.561598	0.85873	5.32053e-08
